# Supplementary material for: Map-based cloning and functional characterization reveal CDF3 as the causal gene for the flowering time phenotype in Brassica rapa and Brassica napus
Source: Hortic Res. 2025 Nov 27;13(3):uhaf324. doi: 10.1093/hr/uhaf324 (PMC12966008; doi:10.1093/hr/uhaf324)
Supplement: Web_Material_uhaf324 [file web_material_uhaf324.zip]

Archive with 2 entries (2 files):
- Supplementary Data Fig. S1-19.pdf
- Supplementary Data Table S1-22.xlsx
