# Supplementary material for: Map-based cloning and functional characterization reveal CDF3 as the causal gene for the flowering time phenotype in Brassica rapa and Brassica napus
Source: Hortic Res. 2025 Nov 27;13(3):uhaf324. doi: 10.1093/hr/uhaf324 (PMC12966008; doi:10.1093/hr/uhaf324)
Supplement: Web_Material_uhaf324 [file web_material_uhaf324.zip › Supplementary Data Table S1-22.xlsx]

## Sheet: Table S1
Table S1. Flowering time phenotypes of parent lines and F1 hybrids under five environments in 2017
Environment	Condition	Flowering time (mean ± SD)
		Haoyou 11	Dahuang	F1
2017 Xining	altitude: 2225m	33.27±1.43	58.09±1.22	40.6±1.52
2017 Huzhu	altitude: 2557m	38.24±2.98	58.87±2.27
2017 Nanmenxia	altitude: 2760m	41.00±2.47	67.21±2.22
2017 Yuanmou	altitude: 898m	22.92±2.19	56.75±1.54	25.6±2.63
Growth chamber	22°C, 75% humidity, 16h light and 8h dark	18.14±0.69	53.33±1.37	22.17±1.47

## Sheet: Table S2
Table S2. Flowering time phenotypes of parent lines and F1 hybrids under the spring environment in 2018
Materials	Flowering time (mean ± SD)
Haoyou 11	32.82±2.35
Dahuang	52.67±1.93
F1 (DH × HY11)	39.75±2.39
RF1 (HY11 × DH)	40.00±1.49

## Sheet: Table S3
Table S3. Quality assessment of the simplified sequencing data
Sample	Raw Base (bp)	Clean Base (bp)	Q20 (%)	Q30 (%)	GC Content (%)
ef1	1029211488	1006644176	94.58	90.81	38.53
ef3	459691488	452543077	97	94.96	38.74
ef4	407164320	400293549	96.7	94.45	38.77
ef6	446443200	440355593	96.1	93.86	38.66
ef8	316594656	311970968	97.23	95.33	38
ef9	507238560	499655597	97.13	95.19	38.09
ef10	410638464	404543842	97	94.98	38.83
ef11	399213504	392515750	96.18	93.64	38.65
ef12	411830496	406264228	97.59	95.92	38.76
ef13	451477152	444677966	97.1	95.14	38.63
ef14	469920672	463281617	97.44	95.67	38.96
ef15	428423616	422237217	97.33	95.47	39.36
ef16	458640000	451569483	96.77	94.6	38.46
ef17	480876192	472873920	96.5	94.13	38.48
ef18	946578816	934776295	97.04	94.95	38.2
ef19	415805472	408664893	96.34	93.88	38.89
ef20	444489408	437561417	97.05	95.05	38.67
ef21	394754688	389181996	97.45	95.68	38.68
ef23	404094240	397991565	97.04	95.02	38.43
ef24	448888608	441880794	97	94.95	38.36
ef25	360436032	355471646	95.83	93.48	36.86
ef27	446823072	440920662	97.61	95.93	38.69
ef28	455104800	448503206	97.28	95.4	39.04
ef29	508431456	499610363	96.11	93.53	38.89
ef30	296182944	291083690	96.14	93.78	36.55
ef33	438161184	430674511	96.47	94.09	39.11
ef35	468836064	461640004	97	94.94	38.89
ef36	416972736	408911978	95.95	93.23	38.84
ef37	406060416	400340027	97.62	95.96	38.71
ef40	432509760	427184403	96.59	94.67	36.88
ef42	379916928	374877861	97.72	96.12	38.65
ef45	454983840	447754776	96.98	94.89	38.89
ef46	361541376	355982132	97.09	95.11	38.29
ef48	421943040	414820088	96.43	94.02	38.77
ef51	492398496	483248414	95.97	93.28	38.25
ef52	455256576	447809351	96.88	94.78	38.01
ef55	568303200	558507582	96.33	93.88	38.86
ef56	555046560	541727644	94.59	90.93	38.99
ef57	471554784	464411760	97.1	95.13	38.43
ef59	488834496	481703622	97.05	95.04	38.69
ef61	481150080	471361171	96	93.61	37.64
ef63	523202976	513147387	96.02	93.63	38.47
ef65	476528544	466405366	95.73	93.15	38.74
ef67	519257088	509530315	96.31	94.09	38.08
ef68	460061856	451530216	96.28	94.04	38.41
ef70	429728832	421260382	96.03	93.65	38.79
ef71	419133888	409602556	95.17	92.27	38.66
ef73	493339104	485286948	96.82	94.87	38.99
ef75	544789728	534746206	96.21	93.93	38.68
ef76	430393248	424724261	96.1	93.91	37.65
ef78	588969792	578836526	96.62	94.55	39.02
ef84	429448896	421452647	96.38	94.17	39.09
ef87	398432448	390276828	95.69	93.15	37.96
ef89	464378976	459338541	97.16	95.56	37.78
ef91	378721152	374083850	96.65	94.79	37
ef92	532387872	521081036	95.56	92.89	38.53
ef93	486820800	476324989	95.6	92.94	39.13
ef94	477193536	466814895	95.36	92.56	39.01
ef95	563005440	552343397	96.14	93.81	38.85
ef96	484122240	475157323	96.64	94.56	38.84
ef97	447242400	438540070	96.19	93.89	38.81
ef99	491089824	481140541	96.13	93.77	38.69
ef100	463774176	455846333	96.82	94.84	38.47
ef103	460804320	452107866	96.45	94.26	39
ef104	479686752	468510722	95.12	92.2	38.81
ef105	432012096	422610558	95.5	92.78	39.06
ef106	486491904	476564858	96.05	93.65	38.8
ef109	437252544	426486049	95.02	92	39.2
ef111	429270912	421791764	96.88	94.94	38.63
ef112	384368832	378026355	96.91	95	38.35
ef113	464477184	455036108	96.02	93.58	38.8
ef114	438398208	430199148	96.25	93.97	38.73
ef115	385379712	376886664	95.53	92.82	39.13
ef116	413150688	403523035	95.05	92.05	38.77
ef118	450465408	441596461	95.96	93.55	38.63
ef119	455849568	445857181	95.39	92.61	38.78
ef120	428420736	415620389	93.68	89.71	38.98
ef124	413127648	405233521	96.22	93.94	38.86
ef125	442991808	434875153	96.15	93.82	38.67
ef126	542157696	533621801	95.67	93.03	39.02
ef127	504461952	496378354	95.69	93.06	39.21
ef128	537221088	528270206	95.41	92.62	39.13
ef129	521714016	514441219	96.3	94.08	38.93
ef132	343943136	339418653	96.87	94.98	38.82
ef133	513033408	505710276	96.34	94.17	38.85
ef135	504029664	496901087	96.3	94.07	38.78
ef136	525788352	519568833	97.09	95.3	38.68
ef138	491286240	484918774	96.68	94.66	39.52
ef140	507683232	498832633	95.09	92.12	39.1
ef142	473395392	465730496	95.57	92.89	39.44
ef144	477628992	470548978	96.23	93.94	39.25
ef147	545155776	535119303	95	91.92	39.35
ef148	624616416	617203288	97.1	95.33	38.8
ef149	510287328	504143978	97.28	95.61	38.94
ef150	578346912	569825979	96.2	93.85	39.39
ef151	489574080	482816666	96.38	94.21	38.36
ef152	401099040	396197910	96.61	94.7	37.09
ef153	433234080	428533148	97.3	95.77	37.09
ef154	490664736	484931793	96.91	95.17	37.88
ef155	983302560	970996689	96.96	94.8	38.52
ef156	305096544	300735857	95.59	93.12	36.57
ef161	506015712	498523304	95.93	93.62	38.23
ef162	427554144	422111956	96.52	94.55	37.15
ef163	431681472	424849027	95.38	92.74	37.68
ef164	295856640	290454142	95.88	93.34	37.15
ef165	421031808	416365318	97.32	95.81	37.38
ef166	459486144	454715377	97.47	96.05	37.28
ef168	314661600	309635146	96.48	94.35	36.37
ef171	591226848	580662431	95.08	92.07	38.76
ef172	389181600	382863321	96.36	94.18	36.68
ef173	415603872	410034570	96.51	94.52	38.02
ef174	366863328	361113272	96.3	94.03	38.39
ef175	285538752	280114318	95.28	92.39	37.21
ef176	544620672	536818322	96.11	93.79	38.54
ef177	338900832	334803939	97.14	95.39	37.99
ef178	329353632	325398190	96.7	94.85	36.83
ef180	394391520	388509657	95.99	93.72	37.81
ef181	366198048	360729542	96.37	94.16	37.82
ef184	367928928	362570459	96.83	94.87	38.36
ef185	337739040	332654341	96.63	94.54	38.43
ef187	367593408	361501267	95.98	93.55	37.3
ef190	347519808	341788574	95.96	93.46	37.44
ef191	361571616	356239306	95.54	92.99	36.87
ef192	341599680	335542091	95.76	93.1	38.71
ef195	342262944	336357233	95.64	92.93	38.12
ef196	293762304	290097952	96.47	94.53	36.37
ef197	376571232	371041816	95.85	93.53	37.27
ef198	333383328	326560833	94.12	90.58	37.08
ef199	358104672	352232232	96.27	93.98	37.97
ef201	591748416	581983592	95.43	92.69	38.95
ef202	306678528	302315233	96.83	94.86	38.18
ef206	305265024	299947430	96.16	93.84	37.13
ef207	324955872	319862702	96.3	94.01	37.78
ef208	572874048	558947665	93.59	89.45	39.43
ef212	319778784	315669720	97.09	95.28	38
ef213	342524160	338338068	96.69	94.85	36.76
ef214	345110112	339967293	96.66	94.59	38.45
ef216	537112512	529778183	96.4	94.25	38.85
ef218	521504928	514216050	96.24	93.98	38.64
ef219	683134560	668785673	96.09	93.68	37.96
ef220	378408096	370645127	95.14	92.14	37.4
ef223	373095360	366342822	95.76	93.14	38.12
ef225	680366304	666467720	96.14	93.74	38.49
ef227	691132896	675658045	95.84	93.25	38.71
ef228	395051904	390292591	96.54	94.6	36.88
ef232	382454496	376329189	96.26	93.94	37.48
ef233	736297632	721526334	96.33	94.04	37.89
ef235	648472896	635543471	96.22	93.9	37.69
ef236	398551104	393980282	96.97	95.25	38.26
ef239	426810816	421121275	96.03	93.66	37.07
ef240	703014912	694070964	96.08	93.71	38.15
ef241	666392544	653183565	96.17	93.8	38.93
ef243	698308704	682098432	95.41	92.6	38.76
ef244	384316416	376700336	95.28	92.34	37.75
ef247	550305504	542975225	95.85	93.37	36.8
ef248	343615680	339020929	97.11	95.31	38.45
ef252	647921952	636335745	96.73	94.67	38.63
ef256	774645408	759434740	96.23	93.89	38.34
ef257	350239680	345769334	97.21	95.48	37.6
ef261	270200160	265657579	96.27	93.96	37.37
ef263	765011520	750748726	96.59	94.45	38.91
ef271	512886240	506334047	96.59	94.57	36.94
ef273	660694752	653562942	97.12	95.4	36.75
ef275	347336640	341758264	96.44	94.26	37.63
ef277	687198240	673900245	96.43	94.18	38.97
ef278	656798976	642977434	95.92	93.4	38.26
ef279	659944224	645060165	95.64	92.95	38.47
ef280	252350496	247591171	95.61	92.91	36.97
ef282	747338976	730963042	95.77	93.13	38.99
ef283	791500320	773560320	95.57	92.83	38.78
ef284	562756896	556024505	96.64	94.68	36.61
ef286	747203040	731762884	96.18	93.81	38.63
ef287	531419040	524950772	96.58	94.56	36.84
ef288	640663776	634181367	97.33	95.72	37.12
ef289	746192160	737786361	96.91	95.07	37.5
ef292	624447648	615406244	95.54	92.91	36.33
ef293	302615712	296300221	95.11	92.08	36.93
ef295	661652640	649159663	96.58	94.42	38.7
ef297	602885952	594307378	95.89	93.45	37.04
ef298	565937280	558632034	96.5	94.41	36.65
ef300	303153696	297828850	95.97	93.54	36.52
ef303	666585792	653177527	96.16	93.78	38.57
ef308	903628512	889726433	95.41	92.66	37.76
ef311	265258944	262616089	97.34	95.74	36.63
ef313	749774880	733986315	96.12	93.71	38.75
ef314	574352928	568642531	97.51	96.01	36.96
ef317	667676160	659927163	96.55	94.46	37.58
ef321	619397280	608249794	96.74	94.68	38.35
ef324	279672192	274315886	95.42	92.62	36.7
ef325	688632768	674798833	96.42	94.17	38.93
ef326	756589248	738077534	95.31	92.45	38.69
ef328	495499104	488068152	95.51	92.81	36.6
ef329	483338880	477539763	96.43	94.36	35.99
ef332	331894944	326989435	95.78	93.3	37.21
ef334	606333600	594088214	94.1	90.39	36.8
ef343	683265600	675409277	96.69	94.75	36.63
ef344	746745984	737880304	96.59	94.57	37.01
ef379	429512832	424582919	96.68	94.73	36.51
ef461	307712736	299756415	93.92	90	36.83
ef560	692406432	676378153	95.63	92.93	39.01
ef596	661599648	647494941	96.14	93.72	38.89
ef671	658090368	649419770	95.95	93.54	36.95
ef752	660071808	643069444	95.15	92.16	38.81
Haoyou 11		6083080200	98.52	95.24	37.83
Dahuang		5708136600	97.67	92.24	42.45
Mean		5.33555e+08	96.2597	93.924	38.1743
Sum		109378732777	-	-	-

## Sheet: Table S4
Table S4. Sequencing depth and coverage of the simplified sequencing data
sample	No. total reads	No. uniquely mapped reads	unique mapping rate (%)	No. multiplely mapped reads	multiple mapping rate (%)	No. unmapped reads	unmapped rate (%)	average depth (X)	coverage at least 1X (%)
ef1	3572064	2424394	67.871	886307	24.8122	261363	7.31686	13.89	14.45
ef3	1595512	1.12494e+06	70.5063	341098	21.3786	129477	8.11508	7.64	12.39
ef4	1413197	1024592	72.5017	281275	19.9035	107330	7.59484	7.51	11.8
ef6	1549163	1.12772e+06	72.7957	289618	18.6951	131822	8.50924	7.52	12.8
ef8	1098909	771842	70.2371	224059	20.3892	103008	9.37366	6.29	10.41
ef9	1760591	1200990	68.2152	371481	21.0998	188120	10.685	7.91	12.88
ef10	1425305	1.02307e+06	71.7788	308548	21.6478	93691	6.5734	7.08	12.41
ef11	1385626	972104	70.1563	271858	19.6199	141664	10.2238	6.9	12
ef12	1429479	1000929	70.0205	329629	23.0594	98921	6.92007	6.95	12.07
ef13	1567022	1100613	70.236	346885	22.1366	119524	7.62746	7.82	11.89
ef14	1631056	1.16466e+06	71.4051	358434	21.9755	107965	6.61933	7.88	12.56
ef15	1487075	1088736	73.2133	299931	20.1692	98408	6.61755	7.68	12.2
ef16	1591934	1.13044e+06	71.0105	344170	21.6196	117324	7.3699	8.09	11.87
ef17	1669052	1183344	70.8992	349266	20.926	136442	8.17482	8.22	12.23
ef18	3285593	2318574	70.5679	688386	20.9517	278633	8.48045	12.81	15.44
ef19	1443211	1028852	71.2891	308858	21.4008	105501	7.31016	6.94	12.64
ef20	1542795	1.12518e+06	72.931	302802	19.6269	114816	7.44208	7.63	12.84
ef21	1370164	977008	71.306	294088	21.4637	99068	7.23038	6.56	12.77
ef23	1402534	989019	70.5166	305093	21.753	108422	7.73044	7.28	11.46
ef24	1558025	1.09865e+06	70.5158	327036	20.9905	132335	8.49377	7.71	12.17
ef25	1250757	864198	69.094	207080	16.5563	179480	14.3497	6.23	11.9
ef27	1550941	1108698	71.4855	301881	19.4644	140362	9.05012	7.66	12.45
ef28	1579637	1.11229e+06	70.4142	358366	22.6866	108982	6.89918	7.56	12.44
ef29	1764684	1.27147e+06	72.0507	339514	19.2393	153703	8.70994	8.55	12.79
ef30	1027546	740598	72.0745	196780	19.1505	90167	8.77498	6.26	9.99
ef33	1520725	1.11268e+06	73.168	303748	19.9739	104292	6.85804	7.9	12.05
ef35	1627302	1145378	70.3851	369831	22.7266	112093	6.88827	7.85	12.46
ef36	1447195	1.019e+06	70.4123	330430	22.8325	97761	6.75521	7.8	11
ef37	1409434	1007121	71.4557	309618	21.9675	92695	6.57675	7.57	11.36
ef40	1500804	986865	65.7558	245412	16.352	268527	17.8922	6.93	12.18
ef42	1318718	940918	71.351	293334	22.2438	84466	6.40516	6.68	12
ef45	1579141	1.13211e+06	71.6913	333770	21.1362	113264	7.17251	7.41	13.06
ef46	1254909	875578	69.7722	287309	22.8948	92022	7.33296	6.89	10.76
ef48	1464457	947862	64.7245	282504	19.2907	234091	15.9848	7.2	11.26
ef51	1709052	1.17309e+06	68.6398	375458	21.9688	160504	9.39141	8.75	11.33
ef52	1580222	1.09419e+06	69.243	372528	23.5744	113500	7.18254	8.35	11.02
ef55	1972539	1376407	69.7784	440685	22.341	155447	7.88055	9.31	12.51
ef56	1926363	1.34412e+06	69.7748	451144	23.4195	131102	6.80567	9.63	11.7
ef57	1636735	1.13993e+06	69.6464	381194	23.2899	115614	7.0637	8.52	11.27
ef59	1696694	1.22691e+06	72.312	350044	20.6309	119737	7.05708	8.89	11.92
ef61	1667845	1.15861e+06	69.4672	388684	23.3046	120555	7.22819	9.03	10.89
ef63	1813635	1.26745e+06	69.8843	403326	22.2385	142864	7.87722	8.61	12.51
ef65	1651666	1155179	69.9402	385511	23.3407	110976	6.71903	7.98	12.23
ef67	1799997	1249727	69.4294	415789	23.0994	134481	7.47118	8.73	12.07
ef68	1594829	1118376	70.1251	312685	19.6062	163768	10.2687	7.91	11.94
ef70	1489733	1.02166e+06	68.5799	371434	24.933	96641	6.48714	6.96	12.41
ef71	1452839	1.00506e+06	69.1787	314510	21.648	133273	9.17328	7.29	11.65
ef73	1710603	1208827	70.6667	385783	22.5525	115993	6.78083	7.82	13.16
ef75	1888721	1316989	69.7291	437167	23.1462	134565	7.12466	8.87	12.54
ef76	1493586	1.01877e+06	68.21	298086	19.9578	176725	11.8323	7.12	12.08
ef78	2041909	1432778	70.1686	473217	23.1752	135914	6.65622	8.77	13.81
ef84	1488865	1039814	69.8394	347902	23.3669	101149	6.7937	7.39	11.99
ef87	1381254	958300	69.3789	319372	23.1219	103583	7.4992	7.51	10.8
ef89	1611438	1.15247e+06	71.5178	270990	16.8167	187982	11.6655	7.57	13.11
ef91	1314164	921454	70.1171	225399	17.1515	167311	12.7314	6.57	11.98
ef92	1845447	1288494	69.8202	431114	23.361	125839	6.81889	9.07	12.01
ef93	1687471	1.20472e+06	71.3923	369530	21.8984	113217	6.70927	7.76	13.2
ef94	1654225	1150269	69.5352	388939	23.5119	115017	6.95292	7.98	12.24
ef95	1951685	1353081	69.3289	461824	23.6628	136780	7.0083	8.37	13.7
ef96	1678164	1179587	70.2903	382067	22.767	116510	6.94271	7.71	12.98
ef97	1550199	1061968	68.5053	348123	22.4567	140108	9.03807	6.88	13.02
ef99	1701969	1200248	70.5211	374842	22.024	126879	7.45484	8.33	12.29
ef100	1607788	1107331	68.8729	360107	22.3977	140350	8.72938	7.6	12.43
ef103	1597378	1.13585e+06	71.107	351658	22.0147	109873	6.87833	7.78	12.52
ef104	1662578	1143117	68.7557	398198	23.9506	121263	7.29367	7.81	12.21
ef105	1497201	1.0214e+06	68.2208	381226	25.4625	94573	6.31665	7.37	11.78
ef106	1686212	1.1694e+06	69.3504	409538	24.2875	107278	6.36207	8.13	12.04
ef109	1515069	1079561	71.2549	323293	21.3385	112215	7.40659	6.77	13.37
ef111	1488231	1.06954e+06	71.8667	318826	21.4231	99863	6.71018	6.68	13.68
ef112	1332612	915980	68.7356	330528	24.803	86105	6.46137	6.91	11.33
ef113	1609914	1.10556e+06	68.6721	397616	24.6979	106737	6.62998	7.13	13.08
ef114	1519554	1.06622e+06	70.1668	332122	21.8566	121209	7.97662	7.44	12.13
ef115	1335709	964614	72.2174	271002	20.289	100092	7.49355	6.63	12.34
ef116	1431865	981726	68.5627	333504	23.2915	116636	8.14574	7.03	11.74
ef118	1561258	1078956	69.1081	364668	23.3573	117634	7.53457	7.63	11.95
ef119	1579933	1.08351e+06	68.5792	382910	24.2358	113518	7.18499	7.7	11.85
ef120	1484556	1.04172e+06	70.1708	324270	21.8429	118562	7.98636	7.83	11.23
ef124	1431918	1.0224e+06	71.4008	292258	20.4103	117259	8.18895	7.45	11.76
ef125	1535695	1.08179e+06	70.4427	336360	21.9028	117550	7.65451	7.46	12.35
ef126	1880753	1.31825e+06	70.0915	425678	22.6334	136827	7.27512	8.34	13.31
ef127	1750045	1245650	71.1782	389933	22.2813	114462	6.54052	7.42	14.26
ef128	1863692	1295566	69.5161	438325	23.5192	129801	6.96472	8.03	13.78
ef129	1810019	1271949	70.2727	401133	22.1618	136937	7.5655	7.76	13.9
ef132	1193226	818300	68.5788	288470	24.1756	86457	7.24565	5.78	11.95
ef133	1779874	1210925	68.0343	441977	24.8319	126972	7.13376	7.81	12.93
ef135	1748440	1.21664e+06	69.5843	372676	21.3147	159124	9.10091	7.87	13.07
ef136	1824250	1250772	68.5636	406834	22.3014	166644	9.13493	8.2	12.98
ef138	1704435	1127612	66.1575	293871	17.2415	282952	16.6009	6.31	15.07
ef140	1761087	1216257	69.0629	410796	23.3263	134034	7.61087	8.01	12.84
ef142	1642173	1141627	69.5193	391576	23.845	108970	6.63572	7.82	12.31
ef144	1656942	1.1589e+06	69.9422	384680	23.2162	113360	6.84152	7.76	12.59
ef147	1890837	1.33841e+06	70.784	423286	22.3861	129142	6.82989	8.41	13.49
ef148	2167128	1.52988e+06	70.5947	485498	22.4028	151754	7.00254	9.54	13.82
ef149	1770562	1266804	71.5481	378847	21.397	124911	7.05488	7.99	13.43
ef150	2006028	1307747	65.1909	338758	16.887	359523	17.9221	7.09	15.47
ef151	1698417	1.1336e+06	66.7444	415762	24.4794	149057	8.77623	7.87	12.28
ef152	1391679	955671	68.6704	220929	15.875	215079	15.4546	6.84	12.05
ef153	1503448	1007665	67.0236	267699	17.8057	228084	15.1707	7.17	11.95
ef154	1702674	1164554	68.3956	379691	22.2997	158429	9.30472	7.73	12.7
ef155	3412889	2.37365e+06	69.5496	795418	23.3063	243821	7.14412	12.79	15.83
ef156	1058617	722014	68.2035	175819	16.6084	160784	15.1881	5.48	11.18
ef161	1755800	1.21992e+06	69.4797	335970	19.1349	199905	11.3854	8.44	12.21
ef162	1483494	1.09648e+06	73.9118	227736	15.3513	159282	10.7369	7.78	12.15
ef163	1497768	1.06509e+06	71.1116	285508	19.0623	147172	9.82609	7.7	11.83
ef164	1026457	709723	69.143	235585	22.9513	81149	7.90574	5.96	9.96
ef165	1461074	1.03402e+06	70.7712	274072	18.7583	152982	10.4705	7.45	11.94
ef166	1594520	1148666	72.0384	283835	17.8007	162019	10.161	8.22	12.06
ef168	1091737	751598	68.8443	235548	21.5756	104590	9.58015	6.49	9.59
ef171	2050910	1431589	69.8026	457838	22.3237	161483	7.87372	8.68	13.94
ef172	1350270	876166	64.8882	353576	26.1855	120528	8.92621	6.94	10.38
ef173	1442076	1.02566e+06	71.1235	265984	18.4445	150437	10.432	7.09	12.35
ef174	1272904	875836	68.8061	309544	24.3179	87525	6.87601	6.15	11.94
ef175	990635	687058	69.3553	232217	23.4412	71360	7.20346	5.95	9.72
ef176	1889303	1.26505e+06	66.9584	473432	25.0586	150823	7.983	8.02	13.25
ef177	1175988	806436	68.5752	285661	24.2911	83891	7.13366	6.35	10.7
ef178	1142891	798430	69.8606	195074	17.0684	149387	13.071	5.96	11.53
ef180	1368481	984563	71.9457	230866	16.8702	153052	11.1841	7.37	11.44
ef181	1270598	863992	67.9988	264800	20.8406	141806	11.1606	6.59	11.04
ef184	1276632	868160	68.004	322326	25.2482	86145	6.74783	5.97	12.23
ef185	1171885	826048	70.4888	250845	21.4053	94992	8.10591	5.95	11.74
ef187	1275476	876670	68.7327	288996	22.6579	109810	8.60933	7.07	10.39
ef190	1205852	798323	66.2041	299430	24.8314	108099	8.96453	6.48	10.31
ef191	1254619	823867	65.6667	201959	16.0972	228793	18.2361	6.18	11.42
ef192	1185205	818164	69.0315	290464	24.5074	76577	6.46108	5.81	12.03
ef195	1187527	793465	66.8166	283765	23.8955	110297	9.28796	6.17	10.99
ef196	1019295	685880	67.2896	186830	18.3294	146585	14.381	5.43	10.68
ef197	1306670	934090	71.4863	210419	16.1035	162161	12.4102	6.93	11.49
ef198	1156624	795532	68.7806	210162	18.1703	150929	13.0491	6.1	11.06
ef199	1242501	836584	67.3307	305010	24.548	100907	8.12128	6.2	11.29
ef201	2052594	1.41074e+06	68.7298	488830	23.8152	153020	7.45496	9.36	12.76
ef202	1064055	736992	69.2625	244088	22.9395	82975	7.798	5.66	11.14
ef206	1058993	722957	68.2683	240379	22.6988	95657	9.03283	6.21	9.85
ef207	1127400	761012	67.5015	261264	23.1741	105124	9.32446	6.07	10.6
ef208	1986822	1.35314e+06	68.1058	495856	24.9572	137826	6.93701	9.2	12.32
ef212	1109572	749974	67.5912	261340	23.5532	98259	8.85558	5.77	10.93
ef213	1188554	846206	71.1963	185904	15.6412	156443	13.1625	6.28	11.64
ef214	1197446	815130	68.0723	300346	25.0823	81970	6.8454	5.72	12.04
ef216	1863492	1.26674e+06	67.9769	454390	24.3838	142359	7.63937	8.25	12.88
ef218	1809241	1250588	69.1222	421062	23.2729	137591	7.6049	9.1	11.78
ef219	2363527	1.61812e+06	68.462	528636	22.3664	216773	9.17159	10.41	13.1
ef220	1312689	847560	64.5667	293779	22.3799	171350	13.0534	6.47	10.92
ef223	1294467	866322	66.925	329508	25.4551	98636	7.61982	6.28	11.55
ef225	2354436	1.60513e+06	68.1747	542962	23.0612	206345	8.76409	9.79	13.96
ef227	2391233	1.64952e+06	68.9821	559742	23.4081	181969	7.60984	10.12	13.82
ef228	1370835	975702	71.1757	237522	17.3268	157611	11.4974	7.14	11.76
ef232	1326914	925702	69.7635	300708	22.6622	100504	7.57427	7.45	10.51
ef233	2548020	1.72508e+06	67.7026	592352	23.2476	230592	9.04985	11	13.25
ef235	2244281	1.5001e+06	66.841	454018	20.23	290164	12.929	9.89	12.84
ef236	1382987	1016572	73.5055	252831	18.2815	113584	8.21295	6.99	12.7
ef239	1481100	1063135	71.7801	282258	19.0573	135707	9.16258	7.66	11.74
ef240	2439748	1.74362e+06	71.4671	440088	18.0383	256043	10.4946	10.87	13.78
ef241	2306474	1.65759e+06	71.8669	493714	21.4056	155168	6.7275	9.16	15.53
ef243	2416486	1.64939e+06	68.2555	520080	21.5222	247020	10.2223	9.89	14
ef244	1333331	938440	70.3831	289652	21.724	105239	7.89294	6.67	11.92
ef247	1909732	1263628	66.1678	299041	15.6588	347063	18.1734	8.35	12.94
ef248	1192250	871657	73.1103	222521	18.664	98072	8.22579	6.43	11.61
ef252	2243538	1560735	69.5658	526409	23.4633	156394	6.97086	9.92	13.48
ef256	2681203	1.81061e+06	67.5298	660376	24.6299	210216	7.84036	10.84	14.05
ef257	1215271	878797	72.3128	240546	19.7936	95928	7.89355	6.66	11.32
ef261	937489	661594	70.5708	206860	22.0653	69036	7.36393	5.4	10.42
ef263	2648187	1841751	69.5476	617595	23.3214	188841	7.13095	11.36	13.71
ef271	1779809	1.28652e+06	72.284	299106	16.8055	194187	10.9106	8.97	12.48
ef273	2292784	1.65172e+06	72.04	396460	17.2917	244602	10.6683	10.68	13.44
ef275	1205102	818987	67.96	297635	24.6979	88480	7.34212	6.53	10.56
ef277	2378959	1.67094e+06	70.2383	547648	23.0205	160370	6.74118	10.13	13.99
ef278	2273127	1586188	69.78	503475	22.149	183464	8.071	10.62	12.62
ef279	2283268	1.55629e+06	68.1607	555182	24.3153	171794	7.52404	9.98	13.21
ef280	875500	608019	69.4482	206062	23.5365	61419	7.01531	5.15	9.88
ef282	2586632	1.77342e+06	68.561	642976	24.8577	170234	6.5813	10.07	14.77
ef283	2739296	1878650	68.5815	660287	24.1043	200359	7.31425	11.15	14.22
ef284	1952875	1.35887e+06	69.5832	334168	17.1116	259834	13.3052	9.34	12.46
ef286	2586006	1788015	69.142	596588	23.0699	201403	7.78819	10.85	13.94
ef287	1844091	1.29607e+06	70.2824	333502	18.0849	214518	11.6327	8.96	12.33
ef288	2223371	1551303	69.7726	428267	19.2621	243801	10.9654	10.33	12.67
ef289	2589556	1837482	70.9574	502832	19.4177	249242	9.62489	11.87	13.35
ef292	2166995	1446365	66.7452	393297	18.1494	327333	15.1054	9.58	12.71
ef293	1049791	738004	70.3001	227825	21.7019	83962	7.99797	6.22	10.02
ef295	2289826	1595679	69.6856	521000	22.7528	173147	7.56158	9.79	13.89
ef297	2092030	1504664	71.9236	369013	17.639	218353	10.4374	10.17	12.72
ef298	1963911	1427185	72.6706	319731	16.2803	216995	11.0491	10.14	12.16
ef300	1051664	712460	67.7459	251644	23.9282	87560	8.32585	5.98	9.95
ef303	2306840	1560436	67.6439	549418	23.8169	196986	8.53921	9.51	13.89
ef308	3135690	2.27289e+06	72.4844	588700	18.7742	274104	8.74143	14.09	13.78
ef311	920565	684300	74.3347	167352	18.1792	68914	7.48605	5.71	10.36
ef313	2593352	1.81684e+06	70.0575	541014	20.8616	235499	9.08087	10.34	14.91
ef314	1993245	1444069	72.4481	371191	18.6224	177985	8.92941	9.85	12.66
ef317	2317007	1698871	73.3218	390212	16.8412	227924	9.837	10.76	13.77
ef321	2144333	1.44365e+06	67.3239	502682	23.4424	198001	9.23369	9.26	13.16
ef324	970318	661312	68.1542	235172	24.2366	73833	7.60915	5.69	9.78
ef325	2383264	1647383	69.123	578452	24.2714	157429	6.6056	10.05	13.78
ef326	2617292	1.78375e+06	68.1524	612338	23.3959	221206	8.45171	10.69	14.07
ef328	1719441	1.25574e+06	73.0321	297794	17.3193	165902	9.6486	9.05	12.02
ef329	1677290	1160753	69.2041	299741	17.8706	216796	12.9254	8.05	12.13
ef332	1151737	801295	69.5727	227676	19.7681	122766	10.6592	6.42	10.57
ef334	2103999	1.40623e+06	66.8361	365824	17.3871	331944	15.7768	9.14	13.01
ef343	2371147	1.6364e+06	69.0129	424488	17.9022	310261	13.0848	10.93	12.74
ef344	2591391	1870302	72.1737	455481	17.5767	265608	10.2496	12.07	13.23
ef379	1490477	1021042	68.5044	312561	20.9705	156874	10.5251	7.37	11.6
ef461	1067509	722184	67.6513	252220	23.627	93105	8.72171	6.02	9.92
ef560	2395261	1.64944e+06	68.8625	578908	24.1689	166916	6.96859	10.3	13.49
ef596	2289433	1.61229e+06	70.423	518028	22.6269	159118	6.95011	10	13.61
ef671	2283759	1570579	68.7717	409341	17.924	303839	13.3043	10.82	12.43
ef752	2282679	1.52475e+06	66.7966	603962	26.4585	153965	6.74493	9.85	12.92
Haoyou 11	19408378	11220053	57.8104	6986473	35.9972	1201852	6.19244	10.33	83.1
Dahuang	17784527	10142040	57.0273	5763343	32.4065	1879144	10.5662	10.63	74.87
Mean	1.86041e+06	1.27354e+06	69.5367	423233	21.5782	163643	8.88506	8.0541	12.9659

## Sheet: Table S5
Table S5. Statistics on genetic variations and distributions based on genotyping-by-sequencing
Chromosome	Length (Mb)	No. SNPs	SNP density	No. InDels	InDel density
A01	29595527	13682	462.3	2666	90.08
A02	31442979	14413	458.39	2555	81.26
A03	38154160	16797	440.24	3477	91.13
A04	21928416	10565	481.79	1944	88.65
A05	28493056	12663	444.42	2384	83.67
A06	29167992	12839	440.17	2430	83.31
A07	28928902	12252	423.52	2381	82.31
A08	22981702	10711	466.07	1990	86.59
A09	45156810	19446	430.63	3436	76.09
A10	20725698	6576	317.29	1332	64.27
Sum	296575242	129944	438.149	24595	82.9301

## Sheet: Table S6
Table S6. SNP annotation results from genotyping-by-sequencing
Category			Number of SNPs	Ratio (%)
intergenic			39257	30.2323
upstream/downstream	upstream		12229	9.41772
	downstream		11073	8.52747
	upstream&downstream		2547	1.96148
genic	intronic		23774	18.3087
	exonic	synonymous	19980	15.3869
		nonsynonymous	12748	9.81741
		stopgain	179	0.13785
		stoploss	45	0.0346551
	UTR5		3255	2.50672
	UTR3		4663	3.59104
	splicing		92	0.0708504

## Sheet: Table S7
Table S7. InDel annotation results from genotyping-by-sequencing
Category			Number of InDels	Ratio (%)
intergenic			6375	25.9494
upstream/downstream	upstream		3175	12.9238
	downstream		2607	10.6118
	upstream&downstream		793	3.22791
genic	intronic		7160	29.1448
	exonic	nonframeshift	618	2.51557
		frameshift	914	3.72044
		stopgain	39	0.15875
		stoploss	5	0.0203525
	UTR5		1284	5.22652
	UTR3		1512	6.1546
	splicing		83	0.337852

## Sheet: Table S8
Table S8. Statistical analysis of the genetic linkage map information
Linkage	Length (cM)	No. markers	No. bins	Marker interval(cM)	Bin interval(cM)	Max interval(cM)
A01	72.891	16037	247	0.005	0.296	1.25
A02	57.166	16680	207	0.003	0.278	0.75
A03	71.636	19920	258	0.004	0.279	1
A04	49.156	12301	165	0.004	0.3	1.25
A05	67.842	14756	219	0.005	0.311	1
A06	85.347	14913	280	0.006	0.306	1.251
A07	59.166	14325	213	0.004	0.279	0.745
A08	46.401	12503	161	0.004	0.29	1
A09	82.117	22542	281	0.004	0.293	1.5
A10	74.467	7741	227	0.01	0.33	3.566
total	666.189	151718	2258	0.005	0.296	1.331

## Sheet: Table S9
Table S9. QTL mapping results of the flowering time trait based on GBS analysis
Trait	QTL code	Linkage	Position (cM)	LOD score	Additive effect	Dominant effect	PVE (%)	LOD L	LOD R	Start marker	End marker	Start position (bp)	End position (bp)
								Start position (cM)	End position (cM)
Flowering time	qFTA6	A06	45.2	13	2.9167	-0.5152	22.8	44.2	46.95	c06b141	c06b152	9895123	19763731
	qFTA7	A07	35.46	4.92	0.763	-1.9174	8	33.96	36.46	c07b125	c07b135	21736976	22959989
	qFTA10	A10	43.83	5.59	1.8346	-0.5562	10.6	38.84	45.32	c10b121	c10b144	13899665	15586526

## Sheet: Table S10
Table S10. Quality assessment, sequencing depth, and coverage statistics of the BSA sequencing data
Sample	Reads	Bases (bp)	GC Content (%)	Q20 (%)	Q30 (%)	No. uniquely mapped reads	unique mapping rate (%)	No. multiplely mapped reads	multiple mapping rate (%)	No. unmapped reads	unmapped rate (%)	Average depth (X)	Coverage at least 1X (%)
Haoyou 11	20276934	6083080200	38.04	96.33	91.68	9234388	45.5413	9706530	47.8698	1336016	6.58885	10.96	83.35
Dahuang	19027122	5708136600	42.45	93.96	86.88	9119786	47.9305	7783503	40.9074	2123833	11.1621	11.72	75.8
Late-flowering pool	44535072	13360521600	39.4	96.87	95.38	22583875	50.7103	18413102	41.3452	3538095	7.94451	25.18	88.37
Early-flowering pool	42849369	12854810700	38.88	96.53	94.91	22075173	51.5181	17070483	39.8384	3703713	8.64356	24.55	88.46
Mean	31672124	9501637275	39.69	95.92	92.21	1.57533e+07	48.925	1.32434e+07	42.4902	2.67541e+06	8.58476	18.1025	83.995
Sum	126688497	38006549100	-	-	-	63013222	49.7387	52973618	41.8141	10701657	8.44722	-	-

[truncated: 12 more sheets: Table S11, Table S12, Table S13, Table S14, Table S15, Table S16, Table S17, Table S18, Table S19, Table S20, Table S21, Table S22]
